# Supplementary material for: Exposure to L-cycloserine incurs survival costs and behavioral alterations in Aedes aegypti females
Source: Parasit Vectors. 2014 Aug 16;7:373. doi: 10.1186/1756-3305-7-373 (PMC4261769; doi:10.1186/1756-3305-7-373)
Supplement: Supplementary file 2 — Additional file 2: Table S1: Comparison of behavioral phenotypes in A. aegypti exposed to LCS (0, 2.5, 5 and 10 mM) (Treatment 1, Methods Section). Data are expressed as mean percentage (±SE) calculated from the surviving mosquitoes. (XLSX 40 KB) [file 13071_2014_1637_MOESM2_ESM.xlsx]

## Sheet: Sheet1
Table 1S. Comparison of behavioral phenotypes in A. aegypti exposed to LCS
Hours PBM	BM				BM + 2.5 mM LCS				BM + 5 mM LCS				BM + 10 mM LCS
	Alive (%)	Active (%)	Wing fanning (%)	Knockdown (%)	Alive (%)	Active (%)	Wing fanning (%)	Knockdown (%)	Alive (%)	Active (%)	Wing fanning (%)	Knockdown (%)	Alive (%)	Active (%)	Wing fanning (%)	Knockdown (%)
1	100 ± 0.0	95.2 ± 1.4	4.0 ± 1.1	0.8 ± 0.5	100 ± 0.0	52.8 ± 1.8	45.2 ± 2.1	2.0 ± 0.9	100 ± 0.0	38.0 ± 4.8	43.6 ± 3.8	18.4 ± 4.1	98.8 ± 0.8	28.2 ± 4.9	42.6 ± 3.0	29.2 ± 4.5
2	100 ± 0.0	94.0 ± 2.1	5.2 ± 1.9	0.8 ± 0.8	100 ± 0.0	61.2 ± 2.4	38.0 ± 2.3	0.8 ± 0.8	99.6 ± 0.4	28.2 ± 7.1	51.8 ± 3.7	20.0 ± 4.0	90.4 ± 1.2	20.7 ± 4.3	40.4 ± 3.1	38.8 ± 4.9
4	100 ± 0.0	94.4 ± 1.6	4.8 ± 1.5	0.8 ± 0.8	100 ± 0.0	72.4 ± 1.9	26.0 ± 2.0	1.6 ± 0.7	99.6 ± 0.4	43.8 ± 5.0	35.4 ± 1.6	20.8 ± 5.1	80.0 ± 1.3	38.3 ± 6.0	32.5 ± 5.8	29.2 ± 10.1
6	100 ± 0.0	92.8 ± 2.4	5.2 ± 2.1	2.0 ± 0.6	100 ± 0.0	82.8 ± 2.8	16.4 ± 2.5	0.8 ± 0.5	98.8 ± 0.8	49.4 ± 4.6	28.8 ± 2.8	21.8 ± 4.1	75.6 ± 1.7	48.7 ± 3.0	31.9 ± 4.3	19.4 ± 6.4
12	100 ± 0.0	95.2 ± 1.8	3.6 ± 1.2	1.2 ± 0.8	99.6 ± 0.4	86.4 ± 2.0	12.4 ± 1.6	1.2 ± 0.8	98.8 ± 0.8	56.8 ± 4.8	20.6 ± 3.3	22.4 ± 3.1	70.5 ± 5.3	63.0 ± 6.1	17.9 ± 1.8	19.1 ± 4.4
24	99.6 ± 0.4	97.6 ± 1.5	2.0 ± 1.5	0.4 ± 0.4	99.6 ± 0.4	98.4 ± 0.7	1.6 ± 0.7	0.0 ± 0.0	98.4 ± 1.2	72.2 ± 6.0	10.2 ± 2.6	17.6 ± 4.1	70.0 ± 4.8	83.0 ± 4.3	11.6 ± 2.3	5.4 ± 2.9
48	98.8 ± 0.8	98.8 ± 0.8	0.4 ± 0.4	0.8 ± 0.5	99.6 ± 0.4	100 ± 0.0	0.0 ± 00	0.0 ± 0.0	98.0 ± 1.5	91.2 ± 3.4	2.0 ± 1.1	6.8 ± 2.6	66.0 ± 6.5	91.6 ± 2.0	3.7 ± 1.3	4.7 ± 2.5
72	97.6 ± 0.4	100 ± 0.0	0.0 ± 0.0	0.0 ± 0.0	99.6 ± 0.4	100 ± 0.0	0.0 ± 0.0	0.0 ± 0.0	98.0 ± 1.5	98.4 ± 1.6	0.0 ± 0.0	1.6 ± 1.6	65.2 ± 6.3	94.4 ± 2.4	1.6 ± 1.0	4.0 ± 1.6
Values represent mean percentage ± SE calculated on the surviving mosquitoes.
