# Supplementary material for: Exposure to L-cycloserine incurs survival costs and behavioral alterations in Aedes aegypti females
Source: Parasit Vectors. 2014 Aug 16;7:373. doi: 10.1186/1756-3305-7-373 (PMC4261769; doi:10.1186/1756-3305-7-373)
Supplement: Supplementary file 3 — Additional file 3: Table S2: Comparison of behavioral phenotypes in A. aegypti exposed to LCS (0, 10 mM) and Glc (0, 10, 100 mM) (Treatment 2, Methods Section). Data are expressed as mean percentage (±SE) calculated from the surviving mosquitoes. (XLSX 41 KB) [file 13071_2014_1637_MOESM3_ESM.xlsx]

## Sheet: Sheet1
Table 2S. Comparison of behavioral phenotypes in A. aegypti exposed to LCS and Glc
Hours PBM	BM				BM + 10 mM LCS				BM + 10 mM LCS + 10 mM Glc				BM + 10 mM LCS + 100 mM Glc
	Alive (%)	Active (%)	Wing fanning (%)	Knockdown (%)	Alive (%)	Active (%)	Wing fanning (%)	Knockdown (%)	Alive (%)	Active (%)	Wing fanning (%)	Knockdown (%)	Alive (%)	Active (%)	Wing fanning (%)	Knockdown (%)
1	100 ± 0.0	97.0 ± 3.0	0.0 ± 0.0	3.0 ± 3.0	100 ± 0.0	5.0 ± 4.0	40.0 ± 6.9	55.0 ± 7.0	97.3 ± 1.3	5.0 ± 3.0	22.0 ± 4.7	73.0 ± 5.0	98.7 ± 1.3	6.9 ± 5.0	29.7 ± 1.2	63.4 ± 3.0
2	100 ± 0.0	96.0 ± 4.0	0.0 ± 0.0	4.0 ± 4.0	96.0 ± 2.3	12.3 ± 3.8	34.9 ± 8.7	52.7 ± 5.6	80.0 ± 2.3	1.8 ± 1.8	10.0 ± 0.3	88.2 ± 2.0	77.3 ± 4.8	15.4 ± 2.4	24.1 ± 0.5	60.5 ± 2.9
4	100 ± 0.0	91.0 ± 3.0	4.0 ± 2.3	5.0 ± 4.0	69.3 ± 6.7	32.0 ± 5.0	14.0 ± 7.0	54.0 ± 2.0	49.3 ± 1.3	16.0 ± 4.3	7.9 ± 4.5	76.1 ± 8.7	49.3 ± 3.5	23.1 ± 10.3	4.8 ± 4.8	72.1 ± 14.9
6	98.6 ± 1.3	93.0 ± 5.0	0.0 ± 0.0	7.0 ± 5.0	65.3 ± 7.1	44.3 ± 2.9	9.8 ± 3.0	45.9 ± 4.9	42.7 ± 3.5	27.2 ± 10.0	6.7 ± 3.4	66.1 ± 10.3	42.7 ± 7.4	58.2 ± 8.7	5.1 ± 5.1	36.7 ± 13.7
24	97.3 ± 2.7	97.0 ± 1.0	0.0 ± 0.0	3.0 ± 1.0	60.0 ± 6.1	71.4 ± 1.8	8.9 ± 1.9	19.7 ± 2.0	38.7 ± 5.8	41.0 ± 10.0	0.0 ± 0.0	59.0 ± 10.0	40.0 ± 6.1	77.0 ± 10.0	0.0 ± 0.0	23.0 ± 10.0
48	97.3 ± 2.7	99.0 ± 1.0	0.0 ± 0.0	1.0 ± 1.0	50.7 ± 3.5	84.0 ± 4.0	0.0 ± 0.0	16.0 ± 4.0	30.7 ± 9.6	60.0 ± 7.0	0.0 ± 0.0	40.0 ± 7.0	33.3 ± 7.1	100 ± 0.0	0.0 ± 0.0	0.0 ± 0.0
72	96.0 ± 2.3	100 ± 0.0	0.0 ± 0.0	0.0 ± 0.0	48.0 ± 0.0	97.0 ± 3.0	0.0 ± 0.0	3.0 ± 3.0	22.7 ± 7.4	87.0 ± 7.0	0.0 ± 0.0	13.0 ± 7.0	33.3 ± 7.1	100 ± 0.0	0.0 ± 0.0	0.0 ± 0.0
Values represent mean percentage ± SE calculated on the surviving mosquitoes.
