# Supplementary material for: Exposure to L-cycloserine incurs survival costs and behavioral alterations in Aedes aegypti females
Source: Parasit Vectors. 2014 Aug 16;7:373. doi: 10.1186/1756-3305-7-373 (PMC4261769; doi:10.1186/1756-3305-7-373)
Supplement: Supplementary file 4 — Additional file 4: Table S3: Comparison of behavioral phenotypes in A. aegypti starved for 24 h and exposed to LCS (0, 10 mM) and Glc (0, 100 mM) (Treatment 3, Methods Section). Data are expressed as mean percentage (±SE) calculated from the surviving mosquitoes. (XLSX 41 KB) [file 13071_2014_1637_MOESM4_ESM.xlsx]

## Sheet: Sheet1
Table 3S. Comparison of behavioral phenotypes in A. aegypti starved for 24 h and exposed to LCS
Hours PBM	BM				BM + 100 mM Glc				BM + 10 mM LCS				BM + 10 mM LCS + 100 mM Glc
	Alive (%)	Active (%)	Wing fanning (%)	Knockdown (%)	Alive (%)	Active (%)	Wing fanning (%)	Knockdown (%)	Alive (%)	Active (%)	Wing fanning (%)	Knockdown (%)	Alive (%)	Active (%)	Wing fanning (%)	Knockdown (%)
1	100 ± 0.0	96.0 ± 2.3	0.0 ± 0.0	4.0 ± 2.3	100 ± 0.0	96.0 ± 2.3	0.0 ± 0.0	4.0 ± 2.3	97.3 ± 2.7	1.4 ± 1.4	50.7 ± 3.5	47.8 ± 4.1	80.0 ± 8.3	15.3 ± 6.1	39.7 ± 10.9	44.8 ± 9.4
2	100 ± 0.0	97.3 ± 1.3	0.0 ± 0.0	2.7 ± 1.3	100 ± 0.0	94.7 ± 2.7	0.0 ± 0.0	5.3 ± 2.7	81.3 ± 1.3	1.7 ± 1.7	21.3 ± 5.5	77.0 ± 4.7	61.3 ± 5.8	16.7 ± 2.8	28.1 ± 14.1	55.1 ± 15.5
4	100 ± 0.0	93.3 ± 3.5	0.0 ± 0.0	6.7 ± 3.5	100 ± 0.0	96.0 ± 4.0	0.0 ± 0.0	4.0 ± 4.0	60.0 ± 4.6	2.7 ± 2.7	0.0 ± 0.0	97.3 ± 2.7	37.3 ± 5.8	33.7 ± 13.9	12.0 ± 7.3	54.3 ± 2.2
6	100 ± 0.0	90.7 ± 2.7	0.0 ± 0.0	9.3 ± 2.7	100 ± 0.0	94.7 ± 3.5	0.0 ± 0.0	5.3 ± 3.5	37.3 ± 3.5	7.3 ± 7.3	0.0 ± 0.0	92.7 ± 7.3	33.3 ± 3.5	31.3 ± 4.5	7.5 ± 3.8	61.2 ± 6.1
24	100 ± 0.0	94.7 ± 3.5	0.0 ± 0.0	5.3 ± 3.5	98.7 ± 1.3	98.7 ± 1.3	0.0 ± 0.0	1.3 ± 1.3	20.0 ± 2.3	16.7 ± 16.7	0.0 ± 0.0	83.3 ± 16.7	24.0 ± 2.3	54.7 ± 11.3	0.0 ± 0.0	45.3 ± 11.3
48	98.7 ± 1.3	96.0 ± 2.3	0.0 ± 0.0	4.0 ± 2.3	98.7 ± 1.3	98.7 ± 1.3	0.0 ± 0.0	1.3 ± 1.3	13.3 ± 1.3	16.7 ± 16.7	0.0 ± 0.0	83.3 ± 16.7	24.0 ± 2.3	72.0 ± 11.1	0.0 ± 0.0	28.0 ± 11.1
72	97.3 ± 2.7	94.3 ± 1.7	0.0 ± 0.0	5.7 ± 1.7	97.3 ± 2.7	93.0 ± 1.5	0.0 ± 0.0	7.0 ± 1.5	6.6 ± 6.7	33.3 ± 33.3	0.0 ± 0.0	66.7 ± 33.3	24.0 ± 2.3	84.3 ± 9.6	0.0 ± 0.0	15.7 ± 9.6
Values represent mean percentage ± SE calculated on the surviving mosquitoes.
