# Supplementary material for: Exposure to L-cycloserine incurs survival costs and behavioral alterations in Aedes aegypti females
Source: Parasit Vectors. 2014 Aug 16;7:373. doi: 10.1186/1756-3305-7-373 (PMC4261769; doi:10.1186/1756-3305-7-373)
Supplement: Supplementary file 5 — Additional file 5: Table S4: Comparison of behavioral phenotypes in A. aegypti starved for 48 h and exposed to LCS (0, 10 mM) and Glc (0, 100 mM) (Treatment 3, Methods Section). Data are expressed as mean percentage (±SE) calculated from the surviving mosquitoes. (XLSX 41 KB) [file 13071_2014_1637_MOESM5_ESM.xlsx]

## Sheet: Sheet1
Table 4S. Comparison of behavioral phenotypes in A. aegypti starved for 48 h and exposed to LCS
Hours PBM	BM				BM + 100 mM Glc				BM + 10 mM LCS				BM + 10 mM LCS + 100 mM Glc
	Alive (%)	Active (%)	Wing fanning (%)	Knockdown (%)	Alive (%)	Active (%)	Wing fanning (%)	Knockdown (%)	Alive (%)	Active (%)	Wing fanning (%)	Knockdown (%)	Alive (%)	Active (%)	Wing fanning (%)	Knockdown (%)
1	100 ± 0.0	93.3 ± 1.0	1.3 ± 1.3	5.3 ± 1.3	100 ± 0.0	96.0 ± 2.0	0.0 ± 0.0	4.0 ± 2.0	92.0 ± 2.3	1.4 ± 1.4	47.6 ± 5.6	50.9 ± 4.6	93.3 ± 3.5	2.7 ± 2.7	45.4 ± 7.2	51.9 ± 8.2
2	100 ± 0.0	95.0 ± 3.0	1.0 ± 1.0	4.0 ± 2.0	100 ± 0.0	95.0 ± 1.0	0.0 ± 0.0	5.0 ± 1.0	76.0 ± 4.6	2.0 ± 2.0	29.4 ± 12.1	68.6 ± 10.8	64.0 ± 10.6	0.0 ± 0.0	53.0 ± 16.0	47.0 ± 16.0
4	100 ± 0.0	97.0 ± 3.0	0.0 ± 0.0	3.0 ± 3.0	100 ± 0.0	91.0 ± 4.0	0.0 ± 0.0	9.0 ± 4.0	53.3 ± 6.7	9.0 ± 6.0	0.0 ± 0.0	91.0 ± 6.0	30.7 ± 7.4	0.0 ± 0.0	3.0 ± 3.0	97.0 ± 3.0
6	100 ± 0.0	96.0 ± 2.0	0.0 ± 0.0	4.0 ± 2.0	100 ± 0.0	93.0 ± 1.0	0.0 ± 0.0	7.0 ± 1.0	25.3 ± 2.7	14.0 ± 8.0	0.0 ± 0.0	86.0 ± 8.0	17.3 ± 2.7	0.0 ± 0.0	0.0 ± 0.0	100 ± 0.0
24	97.3 ± 2.7	97.0 ± 3.0	0.0 ± 0.0	3.0 ± 3.0	98.7 ± 1.3	99.0 ± 1.0	0.0 ± 0.0	1.0 ± 1.0	14.7 ± 3.5	35.0 ± 24.0	0.0 ± 0.0	65.0 ± 24.0	10.7 ± 2.7	0.0 ± 0.0	0.0 ± 0.0	100 ± 0.0
48	94.7 ± 2.7	100 ± 0.0	0.0 ± 0.0	0.0 ± 0.0	98.7 ± 1.3	100 ± 0.0	0.0 ± 0.0	0.0 ± 0.0	6.7 ± 2.7	67.0 ± 33.0	0.0 ± 0.0	33.0 ± 33.0	6.7 ± 1.3	0.0 ± 0.0	0.0 ± 0.0	100 ± 0.0
72	89.3 ± 1.3	94.0 ± 3.0	0.0 ± 0.0	6.0 ± 3.0	97.3 ± 1.3	96.0 ± 2.0	0.0 ± 0.0	4.0 ± 2.0	4.0 ± 4.0	100 ± 0.0	0.0 ± 0.0	0.0 ± 0.0	0.0 ± 0.0
Values represent mean percentage ± SE calculated on the surviving mosquitoes.
